# Supplementary material for: Identification and characterization of endo-α-, exo-α-, and exo-β-d-arabinofuranosidases degrading lipoarabinomannan and arabinogalactan of mycobacteria
Source: Nat Commun. 2023 Sep 19;14:5803. doi: 10.1038/s41467-023-41431-2 (PMC10509167; doi:10.1038/s41467-023-41431-2)
Supplement: Supplementary file 5 — Dataset 1 [file 41467_2023_41431_MOESM5_ESM.xlsx]

## Sheet: Sheet1
Supplementary Data 1	SAXS results for EndoMA1
Sample name	EndoMA1
A. Sample details
Organism	Microbacterium arabinogalactanolyticum
Source	E. coli expressed
GenBank ID (residues in construct)	GLC86738.1
Extinction coefficient (A280nm, 0.1%(w/v))	2.643
P.S.V (cm3 g-1)	0.727
Contrast (cm-2)	2.955×1010
Theoretical MW (Da)	53678
SEC-SAXS column	KW403-4F (Shodex)
Initial conc. (mg ml-1)	2.406
Injection Volume (μL)	130
Flow rate (ml min-1)	0.2–0.02
Conc. range (mg ml-1)	2.190–0.136
Solvent composition	20 mM Tris-HCl, pH 7.5, 200 mM NaCl
Concentration method	UV-Visible spectroscopy
B. SAS data collection
Instrument	PF BL-10C
Wavelength (Å)	1
Beam geometry (μm)	V430 × H870, Bent cylindrical mirror + 2 slits + 1 pinhole
Camera length (mm)	2081.4
Q range (Å-1)	0.0073–0.3997
Absolute scaling method	Comparison with scattering from 1 mm pure H2O
Exposure time (sec), No. of frames	20, 247
Sample path length (mm)	1
Sample temperature (K)	293
Normalization	To transmit intensity by beam-stop counter
Method for monitoring radiation damage	Data frame-by-frame comparison
C. Software employed for SAS data reduction, analysis, and interpretation
SAS data processing	SAngler, MOLASS
Extinction coefficient estimate	ProtParam
Calculation of contrast and PSV values	MULCh
Basic analyses: (Guinier, P(r), Porod Volume)	PRIMUSqt from ATSAS 3.0.5
Shape modeling	DAMMIF module of PRIMUSqt from ATSAS 3.0.5
Atomistic modeling	CRYSOL from ATSAS 3.0.5
D. Structural parameters
Guinier Analysis
I(0) (cm-1)	0.0854 ± 0.0002
Rg (Å)	31.2 ± 0.1
Q-range (Å-1), Q×Rg	0.0093–0.0415, 0.29–1.29
P(r) analysis
I(0) (cm-1)	0.0854 ± 0.0002
Rg (Å)	31.1 ± 0.1
Dmax (Å)	104
Q-range (Å-1)	0.0093–0.2563
Porod volume (Å-3)	131472
Molar mass from I(0) (*)	110,914 (2.066)
E. Shape modeling results
DAMMIF (default parameters, 20 calculations)
Q-range for fitting	0.0093-0.2563
Symmetry, anisotropy	P1, none
NSD (standard deviation), clusters	0.941 (0.027), 1
χ2 range	0.073–0.076
Model Mm (×0.5 Vmodel) (Da)	84000
Model resolution (Å)	50
DAMMIN (default parameters)
Q-range for fitting	0.0093-0.2563
Symmetry, anisotropy	P1, none
χ2 value, CORMAP P-value	0.059, 0.014
Constant adjustment to intensities	1.061×10-4
F. Atomistic modeling
Crystal structure	PDB entry 8HHV
Q-range for all modeling	0.0093-0.3997
CRYSOL (default parameters, Constant subtraction allowed)
χ2 value, P-value	0.065, 0.00
Predicted Rg (Å)	31
Vol (Å), Ra (Å), Dro (e Å-3)	129,563, 1.400, 0.025
G. SASBDB ID
EndoMA1 apo	SASDQQ8
* Ratio to the expected value.
