# Supplementary material for: Identification and characterization of endo-α-, exo-α-, and exo-β-d-arabinofuranosidases degrading lipoarabinomannan and arabinogalactan of mycobacteria
Source: Nat Commun. 2023 Sep 19;14:5803. doi: 10.1038/s41467-023-41431-2 (PMC10509167; doi:10.1038/s41467-023-41431-2)
Supplement: Supplementary file 7 — Dataset 3 [file 41467_2023_41431_MOESM7_ESM.xlsx]

## Sheet: Sheet1
Supplementary Data 3	Sequences of primers used for gene cloning, mutagenesis, and quantitative real-time PCR
Name	Sequence
Gene cloning
EndoMA1 (MIAR_33230) Fw	5’-AGGAGATATACCATGACCACGGCACGCACACCGGCGA-3’
EndoMA1 (MIAR_33230) Rev	5’- GTGGTGGTGCTCGAGGCGGACCTTCGTCAGCG-3’
EndoMA2 (MIAR_33270) Fw	5’-AGGAGATATACCATGGCGTCGGCCGCCGGGC-3’
EndoMA2 (MIAR_33270) Rev	5’- GTGGTGGTGCTCGAGCGCCAGGCCCTGCACC-3’
MIAR_33220 Fw	5’-AGGAGATATACCATGCCGATCGAGGCCGTGACCGT -3’
MIAR_33220 Rev	5’-GTGGTGGTGCTCGAGGCCCGGGAGCGTCATCTGC -3’
MIAR_33320 Fw	5’-AGGAGATATACCATGGCGAAGGGGCCGGTCG-3’
MIAR_33320 Rev	5’-GTGGTGGTGCTCGAGAGGCGCTCTGCGATCG -3’
ExoMA1 (MIAR_33200) Fw	5’-AGGAGATATACCATGCCCGATCTCAACTCCA -3’
ExoMA1 (MIAR_33200) Rev	5’-GTGGTGGTGCTCGAGCACCCGCGGAGGAGT -3’
ExoMA2 (MIAR_33170) Fw	5’-ATGTCTAAAATAAAAAGCCGCCGCGCCCGCCGCATCCCG-3’
ExoMA2 (MIAR_33170) Rev	5’-GTGGTGGTGCTCGAGGGTGAGAGTCAGGGTGCGGGTCTC-3’
Mutagenesis
EndoMA1 D33N Fw	5’-GCCACCAACCTCGGCATCATGTGG-3’
EndoMA1 D33N Rv	5’-GCCGAGGTTGGTGGCCTTGATGTC-3’
EndoMA1 D51N Fw	5’-TTCGGCAACACGTTCGGCAACTCC-3’
EndoMA1 D51N Rv	5’-GAACGTGTTGCCGAAAGCCGTGAG-3’
EndoMA1 E243A Fw	5’-ATGAGTGCGATGTCGGTGCAGTAC-3’
EndoMA1 E243A Rv	5’-CGACATCGCACTCATCGGAGCATC-3’
EndoMA1 E243Q Fw	5’-ATGAGTCAAATGTCGGTGCAGTAC-3’
EndoMA1 E243Q Rv	5’-CGACATTTGACTCATCGGAGCATC-3’
Quantitative real-time PCR
EndoMA1_MIAR_33230 Fw	5’-TACAGCAAGCGGTTCCTGATGATGAC-3’
EndoMA1_MIAR_33230 Rv	5’-TTGTACGGATTCCACTGCGACATCG-3’
EndoMA2_MIAR_33270 Fw	5’-ATGACGCCTACTTCAAGACGGTCATC-3’
EndoMA2_MIAR_33270 Rv	5’-GTCCATCGCACCATGCCGAATTC-3’
ExoMA1_MIAR_33200 Fw	5’-ACCATTCGAACGACGCCTACTTCC-3’
ExoMA1_MIAR_33200 Rv	5’-GGTGTCGTCATCGAGGTAGAACTTG-3’
ExoMA2_MIAR_33170 Fw	5’-TTCTGTGGCGACGACGAGTTCCTC-3’
ExoMA2_MIAR_33170 Rv	5’-ACTCGATGTCGTAGGTGTTGTGCATC-3’
SBP_ MIAR_33310 Fw	5’-AGCAGTACAACTTCTCCGGTCACAC-3’
SBP_ MIAR_33310 Rv	5’-AGAGCTCCTTGTACTTCAGCATCAGG-3’
DUF4185_1_MIAR_33220 Fw	5’- ACGTTCAGCGACATCGTGATGAACC -3’
DUF4185_1_MIAR_33220 Rv	5’-TTGAAGTCGGGTGCGAGATCCTG-3’
DUF4185_2_MIAR_33320 Fw	5’-TCGACCGCTGGATCATGACCTATTC-3’
DUF4185_2_MIAR_33320 Rv	5’-ATAGGGCGAGTAGAGACCTGGGTAG-3’
rpoB_MIAR_19880 Fw	5’-AAGGTGCTCATGAAGGAGATGCAGTC-3’
rpoB_MIAR_19880 Rv	5’-CTTCGAAACGGCTGGAGATGTTGATG-3’
Underlined regions indicate the mutation sites.
