# Supplementary material for: Identification and characterization of endo-α-, exo-α-, and exo-β-d-arabinofuranosidases degrading lipoarabinomannan and arabinogalactan of mycobacteria
Source: Nat Commun. 2023 Sep 19;14:5803. doi: 10.1038/s41467-023-41431-2 (PMC10509167; doi:10.1038/s41467-023-41431-2)
Supplement: Supplementary file 8 — Source Data [file 41467_2023_41431_MOESM8_ESM.zip]

Archive with 86 entries (85 files):
- Source Data/
- __MACOSX/._Source Data
- Source Data/SupFig1a.jpg
- __MACOSX/Source Data/._SupFig1a.jpg
- Source Data/SupFig11a2_TLC.jpg
- __MACOSX/Source Data/._SupFig11a2_TLC.jpg
- Source Data/SupFig1b.jpg
- __MACOSX/Source Data/._SupFig1b.jpg
- Source Data/Fig5d_TLC.jpg
- __MACOSX/Source Data/._Fig5d_TLC.jpg
- Source Data/SupFig5_a_SDS.jpg
- __MACOSX/Source Data/._SupFig5_a_SDS.jpg
- Source Data/SupFig6_a1.jpg
- __MACOSX/Source Data/._SupFig6_a1.jpg
- Source Data/Fig5e_TLC.jpg
- __MACOSX/Source Data/._Fig5e_TLC.jpg
- Source Data/Fig1_b_SDS.pdf
- __MACOSX/Source Data/._Fig1_b_SDS.pdf
- Source Data/Fig1d.jpg
- __MACOSX/Source Data/._Fig1d.jpg
- Source Data/.DS_Store
- __MACOSX/Source Data/._.DS_Store
- Source Data/SupFig6_a2.pdf
- __MACOSX/Source Data/._SupFig6_a2.pdf
- Source Data/SupFig17b.jpg
- __MACOSX/Source Data/._SupFig17b.jpg
- Source Data/SupFig9a_SDS.jpg
- __MACOSX/Source Data/._SupFig9a_SDS.jpg
- Source Data/Fig5_a.jpg
- __MACOSX/Source Data/._Fig5_a.jpg
- Source Data/SupFig8_a_HPAEC.jpg
- __MACOSX/Source Data/._SupFig8_a_HPAEC.jpg
- Source Data/SupFig5_b_SDS.jpg
- __MACOSX/Source Data/._SupFig5_b_SDS.jpg
- Source Data/Fig1_c_LAM.jpg
- __MACOSX/Source Data/._Fig1_c_LAM.jpg
- Source Data/SupFig9cd.xls
- __MACOSX/Source Data/._SupFig9cd.xls
- Source Data/SupFig11a1_TLC.jpg
- __MACOSX/Source Data/._SupFig11a1_TLC.jpg
- Source Data/SupFig10a2.jpg
- __MACOSX/Source Data/._SupFig10a2.jpg
- Source Data/SupFig9b_sds.pdf
- __MACOSX/Source Data/._SupFig9b_sds.pdf
- Source Data/SupFig10a1.jpg
- __MACOSX/Source Data/._SupFig10a1.jpg
- Source Data/SupFig6_d1.jpg
- __MACOSX/Source Data/._SupFig6_d1.jpg
- Source Data/SupFig6_d2.pdf
- __MACOSX/Source Data/._SupFig6_d2.pdf
- Source Data/Fig5c_TLC.jpg
- __MACOSX/Source Data/._Fig5c_TLC.jpg
- Source Data/SupFig2a_2D.jpg
- __MACOSX/Source Data/._SupFig2a_2D.jpg
- Source Data/Fig2C_SDS.bmp
- __MACOSX/Source Data/._Fig2C_SDS.bmp
- Source Data/SupFig13a.jpg
- __MACOSX/Source Data/._SupFig13a.jpg
- Source Data/Fig2b_SDS.bmp
- __MACOSX/Source Data/._Fig2b_SDS.bmp
- Source Data/Fig5f.jpg
- __MACOSX/Source Data/._Fig5f.jpg
- Source Data/SupFig13b.jpg
- __MACOSX/Source Data/._SupFig13b.jpg
- Source Data/SupFig5_c_d_optimal_pH_Temp.xls
- __MACOSX/Source Data/._SupFig5_c_d_optimal_pH_Temp.xls
- Source Data/Fig5b_TLC.jpg
- __MACOSX/Source Data/._Fig5b_TLC.jpg
- Source Data/Fig3c.jpg
- __MACOSX/Source Data/._Fig3c.jpg
- Source Data/SupFig6_b1.jpg
- __MACOSX/Source Data/._SupFig6_b1.jpg
- Source Data/Fig2C_LAM2.bmp
- __MACOSX/Source Data/._Fig2C_LAM2.bmp
- Source Data/Fig3b_TLC.jpg
- __MACOSX/Source Data/._Fig3b_TLC.jpg
- Source Data/SupFig6_b2.pdf
- __MACOSX/Source Data/._SupFig6_b2.pdf
- Source Data/SupFig3_qPCR_3 (1).xlsx
- __MACOSX/Source Data/._SupFig3_qPCR_3 (1).xlsx
- Source Data/SupFig6_c2.pdf
- __MACOSX/Source Data/._SupFig6_c2.pdf
- Source Data/SupFig6_c1.jpg
- __MACOSX/Source Data/._SupFig6_c1.jpg
- Source Data/Fig2b_LAM.bmp
- __MACOSX/Source Data/._Fig2b_LAM.bmp
