# Supplementary material for: Identification and characterization of endo-α-, exo-α-, and exo-β-d-arabinofuranosidases degrading lipoarabinomannan and arabinogalactan of mycobacteria
Source: Nat Commun. 2023 Sep 19;14:5803. doi: 10.1038/s41467-023-41431-2 (PMC10509167; doi:10.1038/s41467-023-41431-2)
Supplement: Supplementary file 8 — Source Data [file 41467_2023_41431_MOESM8_ESM.zip › Source Data/SupFig9cd.xls]

## Sheet: ExoMA1_OptimalpH
	ｐH	相対活性(%)
	4	1.24
	4.5	3.43
	5	71.15
	5.5	100
	6	84.07
	6	85.44
	6.5	71.98
	7	53.85
	7.5	33.242
	8	17.58

## Sheet: ExoMA1_OptimalTemp
温度 ℃	エリア値	相対活性
30	0.0715	67.66
35	0.079	76.72
40	0.1495	100
45	0.1625	39.45
50	0.1795	8.7156
55	0.082	1.835
60	0.054	4.128

## Sheet: ExoMA2_OptimalpH
	ｐH	相対活性(%)
	4	0.72
	4.5	1.8
	5	3.33
	5.5	28.53
	6	66.61
	6	100
	6.5	93.43
	7	65.98
	7.5	49.59
	8	33.21

## Sheet: ExoMA2_OptimalTemp
反応温度	400nm 測定①	400nm 測定②	平均	相対活性(%)
20	0.263	0.259	0.261	56.4324
25	0.427	0.369	0.398	86.0541
30	0.451	0.402	0.4265	92.2162
35	0.479	0.446	0.4625	100
40	0.493	0.423	0.458	99.027
45	0.338	0.336	0.337	72.8649
50	0.101	0.104	0.1025	22.1622
55	0.031	0.037	0.034	7.35135
60	0.024	0.036	0.03	6.48649
						反応温度	400nm 測定①	400nm 測定②	平均	相対活性(%)
						20	0.263	0.259	0.261	56.4324
						25	0.427	0.369	0.398	86.0541
						30	0.451	0.402	0.4265	92.2162
						35	0.479	0.446	0.4625	100
						40	0.493	0.423	0.458	99.027
						45	0.338	0.336	0.337	72.8649
						50	0.101	0.104	0.1025	22.1622
						55	0.031	0.037	0.034	7.35135
						60	0.024	0.036	0.03	6.48649
