# Supplementary material for: Identification and characterization of endo-α-, exo-α-, and exo-β-d-arabinofuranosidases degrading lipoarabinomannan and arabinogalactan of mycobacteria
Source: Nat Commun. 2023 Sep 19;14:5803. doi: 10.1038/s41467-023-41431-2 (PMC10509167; doi:10.1038/s41467-023-41431-2)
Supplement: Supplementary file 8 — Source Data [file 41467_2023_41431_MOESM8_ESM.zip › Source Data/SupFig5_c_d_optimal_pH_Temp.xls]

## Sheet: C_EndoMA1_optimalpH
	ｐH	相対活性(%)
	3.5	0.067	43.6482	pH	相対活性	pH	相対活性		pH	6	6.5	7	7.5	8	6
	4	0.1065	69.3811	3.5	89.6228	3.5	89.6228		Control	0.005	0.005	0.005	0.005	0.005	0.0015
	4.5	0.108	70.3583	4	96.0506	4	96.0506		Reaction①	0.157	0.161	0.134	0.125	0.113	0.138
	5	0.124	80.7818	4.5	100	4.5	100		Reaction②	0.134	0.156	0.129	0.118	0.108	0.13
	5.5	0.124	80.7818	5	95.6951	5	95.6951		ave.	0.1455	0.1585	0.1315	0.12115	0.1105	0.134
	6	0.1325	86.3192	5.5	85.7227	5.5	85.7227		⊿	0.1405	0.1535	0.1265	0.1165	0.1055	0.1325
				6	70.5273	6	70.5273		相対活性（％）	91.531	100	82.411	75.896	68.729+J3:O9	86.3192
	7	0.1425	92.8339	5.5	91.3902	5.5	91.3902
	8	0.119	77.5244	6	85.2389	6	85.2389
				6.5	68.6216	6.5	68.6216
	5.5	0.1235	80.456	7	52.1426	7	52.1426
	6	0.137	89.2508	7	21.0407	7	21.0407
	6.5	0.1415	92.1824	7.5	17.5454	7.5	17.5454
	7	0.1275	83.0619	8	9.43918	8	9.43918
				2.5	5.76619	2.5	5.76619
				3	38.3689	3	38.3689
	6	0.1405	91.5309	3.5	70.3495	3.5	70.3495
	6.5	0.1535	100	4	81.5166	4	81.5166
	7	0.1265	82.4104
	7.5	0.1165	75.8958
	8	0.1055	68.7296

## Sheet: C_EndoMA1_Temp
温度 ℃	エリア値	相対活性
30	0.06	32.7869
35	0.07	38.2514		温度	60	65	70	75	50	55	60	65	70	75
40	0.0795	43.4426		Control	-0.0015	-0.0015	-0.0015	-0.0015	-0.0015	-0.0015	-0.0015	-0.0015	-0.0015	-0.0015
45	0.1065	58.1967		Reaction①	0.058	0.068	0.079	0.105	0.158	0.163	0.182	0.165	0.114	0.086
50	0.16	87.4317		Reaction②	0.059	0.069	0.077	0.105	0.159	0.16	0.181	0.168	0.109	0.084
55	0.163	89.071		ave.	0.0585	0.0685	0.0078	0.105	0.1585	0.1615	0.1815	0.1665	0.1115	0.085
60	0.183	100		⊿	0.06	0.07	0.0795	0.1065	0.16	0.163	0.183	0.168	0.113	0.0865
65	0.168	91.8033		相対活性（％）	77.869	28.415	27.869	27.049	87.432	89.071	100	91.803	61.749	47.268
70	0.113	61.7486
75	0.0865	47.2678
stability
60	0.1425	77.8689
65	0.052	28.4153
70	0.051	27.8689
75	0.0495	27.0492

## Sheet: d_EndoMA2_opticalpH
	ｐH	相対活性(%)
	3.5	0.042	46.1538	pH	相対活性	pH	相対活性
	4	0.0425	46.7033	3.5	89.6228	3.5	89.6228
	4.5	0.0595	65.3846	4	96.0506	4	96.0506
	5	0.083	91.2088	4.5	100	4.5	100
	5.5	0.088	96.7033	5	95.6951	5	95.6951
	6	0.0895	98.3516	5.5	85.7227	5.5	85.7227
			0	6	70.5273	6	70.5273
	7	0.084	92.3077	5.5	91.3902	5.5	91.3902
	8	0.071	78.022	6	85.2389	6	85.2389
			0	6.5	68.6216	6.5	68.6216
	5.5	0.063	69.2308	7	52.1426	7	52.1426
	6	0.081	89.011	7	21.0407	7	21.0407
	6.5	0.0855	93.956	7.5	17.5454	7.5	17.5454
	7	0.0795	87.3626	8	9.43918	8	9.43918
			0	2.5	5.76619	2.5	5.76619
			0	3	38.3689	3	38.3689
	6	0.089	97.8022	3.5	70.3495	3.5	70.3495
	6.5	0.091	100	4	81.5166	4	81.5166
	7	0.0795	87.3626
	7.5	0.079	86.8132
	8	0.0735	80.7692

## Sheet: d_EndoMA2_Temp
温度 ℃	エリア値	相対活性
30	0.0715	39.071
35	0.079	43.1694
40	0.1495	81.694
45	0.1625	88.7978
50	0.1795	100
55	0.082	44.8087
60	0.054	29.5082
stability
45	0.121	66.1202
50	0.0695	37.9781
55	0.0525	28.6885
60	0.052	28.4153
