# Supplementary material for: Identification and characterization of endo-α-, exo-α-, and exo-β-d-arabinofuranosidases degrading lipoarabinomannan and arabinogalactan of mycobacteria
Source: Nat Commun. 2023 Sep 19;14:5803. doi: 10.1038/s41467-023-41431-2 (PMC10509167; doi:10.1038/s41467-023-41431-2)
Supplement: Supplementary file 8 — Source Data [file 41467_2023_41431_MOESM8_ESM.zip › Source Data/SupFig3_qPCR_3 (1).xlsx]

## Sheet: qPCR_Sup_Fig3
629		ExoMA2	ExoMA１	DUF1	EndoMA1	EndoMA2	SPB	DUF2
		33170	33200	33220	33230	33270	33310	33320			33170	33200		33230	33270	33310	33320
	Glc	1	1		1	1	1	1			0.257325	0.0656906		0.102964	0.0975944	0.0109429	0.100645
	D-Ara	22.8834	3.37867		11.4962	43.7258	42.0461	76.7266			0.0297417	0.102272		0.00907169	0.0977	0.0187594	0.0508345
	SPG	17.2625	5.74554		35.0936	16.6684	24.2183	70.5624			0.0846599	0.0276441		0.113996	0.032394	0.0320325	0.0350363
701		33170	33200		33230	33270	33310	33320			33170	33200		33230	33270	33310	33320
	Glc	1	1		1	1	0	1			0.000544007	0.000544007		0.165238	0.0219731	0	0.100523
	D-Ara	29.1477	4.37293		12.8889	45.0758	45.8073	83.796			0.0265137	0.0265137		0.0549698	0.0272948	0.0105594	0.116104
	SPG	16.7502	6.31305		33.8835	14.5783	22.2841	60.7216			0.00994245	0.00994245		0.108825	0.0195155	0.00534826	0.0795776
2023_06_30		33170	33200	33220	33230	33270	33310	33320			33170	33200	33220	33230	33270	33310	33320
	Glc	1	1	1	1	1	1	1			0.0205866	0.0379719	0.307092	0.0659114	0.0473793	0.0468	0.0722533
	D-Ara	26.3766	3.46075	16.2283	11.283	41.4367	38.7595	67.1298			0.0984645	0.0244417	0.127693	0.0660025	0.0508786	0.0572531	0.0603491
	SPG	18.2319	6.0648	77.3537	36.6081	17.0255	22.1144	62.0273			0.0416774	0.0836907	0.037686	0.0980524	0.0116426	0.0310573	0.0287909
Ave		33170	33200	33220	33230	33270	33310	33320
	Glc	1	1	1	1	1	1	1
	D-Ara	26.3766	3.46075	16.2283	11.283	41.4367	38.7595	67.1298
	SPG	18.2319	6.0648	77.3537	36.6081	17.0255	22.1144	62.0273
SD	Glc	0.0205866	0.0379719	0.307092	0.0659114	0.0473793	0.0468	0.0722533
	D-Ara	0.0984645	0.0244417	0.127693	0.0660025	0.0508786	0.0572531	0.0603491
	SPG	0.0416774	0.0836907	0.037686	0.0980524	0.0116426	0.0310573	0.0287909

## Sheet: 2023_07_01
	ABC2			rpoB			AVE rpoB	Y=(CTrpoB-CTxxx)/3.3			10Y			AVE	SD	AVE2				SD2			ABC2
Glc	27.7516	27.4576	0	25.5683	25.5943	25.7518	25.5813	-0.65767	-0.568571	7.75191	0.219953	0.270041	1.95889e+07	0.244997	3.3929e+07	1	1.16827e-08	1.43431e-08	3	1.73205		Glc	1	1.73205
D-Ara	22.1263	22.1169	22.0967	25.6617	25.4388	25.6351	25.5785	1.04614	1.04899	1.0551	11.121	11.1941	11.3528	11.2226	0.118504	45.8073	0.990943	0.997459	1.0116	0.0105594		D-Ara	45.8073	0.0105594
SPG	19.9171	19.9297	19.8984	22.4149	22.6943	21.9336	22.3476	0.736522	0.732706	0.742185	5.45157	5.40388	5.52313	5.45953	0.0600216	22.2841	0.485765	0.481516	0.492142	0.00534826		SPG	22.2841	0.00534826
	Endo11			rpoB			AVE rpoB	Y=(CTrpoB-CTxxx)/3.3			10Y			AVE	SD	AVE2				SD2			Endo11
Glc	31.5939	31.402	31.8821	25.5683	25.5943	25.7518	25.6381	-1.80477	-1.74664	-1.89211	0.0156758	0.0179209	0.0128199	0.0154722	0.00255659	1	1.01316	1.15826	0.828576	0.165238		Glc	1	0.165238
D-Ara	27.9441	27.8016	27.9265	25.6617	25.4388	25.6351	25.5785	-0.71682	-0.673656	-0.711509	0.191947	0.212004	0.194308	0.19942	0.0109621	12.8889	0.962526	1.0631	0.974369	0.0549698		D-Ara	12.8889	0.0549698
SPG	23.2282	23.3418	23.2519	22.4149	22.6943	21.9336	22.3476	-0.266844	-0.301272	-0.274017	0.540949	0.499721	0.532088	0.524253	0.0217018	33.8835	2.71262	2.50588	2.66818	0.108825		SPG	33.8835	0.108825
	Endo22			rpoB			AVE rpoB	Y=(CTrpoB-CTxxx)/3.3			10Y			AVE	SD	AVE2				SD2			Endo22
Glc	27.9403	27.883	27.8882	25.5683	25.5943	25.7518	25.6381	-0.697623	-0.680252	-0.681842	0.200621	0.208808	0.208045	0.205825	0.00452261	1	0.974718	1.01449	1.01079	0.0219731		Glc	1	0.0219731
D-Ara	22.3424	22.4161	22.4006	25.6617	25.4388	25.6351	25.5785	0.980661	0.958314	0.963027	9.56447	9.08478	9.1839	9.27772	0.253234	45.0758	1.03091	0.979204	0.989888	0.0272948		D-Ara	45.0758	0.0272948
SPG	20.6305	20.7757	20.7699	22.4149	22.6943	21.9336	22.3476	0.520352	0.476326	0.47808	3.314	2.99451	3.00663	3.00057	0.18106	14.5783	0.3572	0.322764	0.32407	0.0195155		SPG	14.5783	0.0195155
	Exo12			rpoB			AVE rpoB	Y=(CTrpoB-CTxxx)/3.3			10Y			AVE	SD	AVE2				SD2			Exo12
Glc	29.7994	29.798	29.798	25.5683	25.5943	25.7518	25.5813	-1.27821	-1.2778	-1.2778	0.0526977	0.0527474	0.0527474	0.0527226	2.86814e-05	1	0.999529	1.00047	1.00047	0.000544007		Glc	1	0.000544007
D-Ara	27.6398	27.7133	27.6921	25.6617	25.4388	25.6351	25.5785	-0.62463	-0.646888	-0.64048	0.23734	0.225482	0.228834	0.230552	0.00611278	4.37293	1.02944	0.97801	0.992548	0.0265137		D-Ara	4.37293	0.0265137
SPG	23.9158	23.9219	23.9351	22.4149	22.6943	21.9336	22.3476	-0.475207	-0.477043	-0.481062	0.334806	0.333393	0.330322	0.33284	0.00229225	6.31305	1.45219	1.44607	1.43275	0.00994245		SPG	6.31305	0.00994245
	Exo22			rpoB			AVE rpoB	Y=(CTrpoB-CTxxx)/3.3			10Y			AVE	SD	AVE2				SD2			Exo22
Glc	29.7549	29.6714	29.4786	25.5683	25.5943	25.7518	25.6381	-1.24751	-1.22221	-1.16376	0.0565569	0.0599502	0.068586	0.0616977	0.00620202	1	0.916677	0.971677	1.11165	0.100523		Glc	1	0.100523
D-Ara	24.9401	24.6744	24.6181	25.6617	25.4388	25.6351	25.5785	0.193457	0.273996	0.291045	1.5612	1.8793	1.95454	1.79835	0.208795	29.1477	0.868129	1.04502	1.08685	0.116104		D-Ara	29.1477	0.116104
SPG	22.1015	22.3354	22.4916	22.4149	22.6943	21.9336	22.3476	0.0745877	0.00369852	-0.0436268	1.18737	1.00855	0.904426	1.03345	0.143108	16.7502	0.660259	0.560822	0.502921	0.0795776		SPG	16.7502	0.0795776
	DUF11			rpoB			AVE rpoB	Y=(CTrpoB-CTxxx)/3.3			10Y			AVE	SD	AVE2				SD2			DUF11
Glc	33.8649	32.9607	33.0694	25.5683	25.5943	25.7518	25.6381	-2.49296	-2.21896	-2.2519	0.00321394	0.0060401	0.00559887	0.00495097	0.0015204	1	0.649154	1.21998	1.13086	0.307092		Glc	1	0.307092
D-Ara	28.7317	29.0201	29.0797	25.6617	25.4388	25.6351	25.5785	-0.955492	-1.04289	-1.06094	0.110792	0.0905954	0.0869077	0.0960983	0.0128579	19.41	1.1529	0.942737	0.904362	0.133799		D-Ara	19.41	0.133799
SPG	23.9501	23.907	24.0147	22.4149	22.6943	21.9336	22.3476	-0.485595	-0.472534	-0.505179	0.326893	0.336873	0.312479	0.325415	0.0122637	65.7275	3.40165	3.5055	3.25166	0.127616		SPG	65.7275	0.127616
	DUF21			rpoB			AVE rpoB	Y=(CTrpoB-CTxxx)/3.3			10Y			AVE	SD	AVE2				SD2			DUF21
Glc	30.2268	30.6132	30.3251	25.5683	25.5943	25.7518	25.6381	-1.39051	-1.50759	-1.42029	0.0406905	0.0310749	0.0379938	0.0365864	0.00495988	1	1.11218	0.849357	1.03847	0.135566		Glc	1	0.135566
D-Ara	23.9485	23.9409	0	25.6617	25.4388	25.6351	25.5503	0.485384	0.487699	7.74251	3.05762	3.07397	5.52724e+07	3.06579	3.19115e+07	83.796	0.997335	1.00267	1.80287e+07	1.04089e+07		D-Ara	83.796	1.04089e+07
SPG	21.0678	21.4092	21.1554	22.4149	22.6943	21.9336	22.3476	0.387826	0.28436	0.361277	2.44245	1.92469	2.29762	2.22158	0.267127	60.7216	0.796679	0.627793	0.749435	0.0871313		SPG	60.7216	0.0871313
	DUF12			rpoB			AVE rpoB	Y=(CTrpoB-CTxxx)/3.3			10Y			AVE	SD	AVE2				SD2			DUF12
Glc	31.8539	28.9109	31.9282	25.5683	25.5943	25.7518	25.6381	-1.88355	-0.991732	-1.90609	0.0130752	0.101922	0.012414	0.0424704	0.0514876	1	0.307866	2.39984	0.292297	1.21232		Glc	1	1.21232
D-Ara	29.5668	28.7919	29.4635	25.6617	25.4388	25.6351	25.5785	-1.20856	-0.973734	-1.17725	0.0618649	0.106234	0.0664892	0.0781962	0.0243917	1.84119	0.79115	1.35856	0.850287	0.31193		D-Ara	1.84119	0.31193
SPG	27.1339	26.7241	26.9049	22.4149	22.6943	21.9336	22.3476	-1.45038	-1.3262	-1.381	0.03545	0.0471851	0.0415907	0.0414086	0.00586969	0.975	0.856101	1.1395	1.0044	0.141751		SPG	0.975	0.141751
	16S2			rpoB			AVE rpoB	Y=(CTrpoB-CTxxx)/3.3			10Y			AVE	SD	AVE2				SD2			16S2
Glc	12.0595	12.0272	12.0649	25.5683	25.5943	25.7518	25.6381	4.11473	4.12451	4.11311	13023.6	13320.3	12975	13106.3	186.913	1	0.993692	1.01633	0.98998	0.0142613		Glc	1	0.0142613
D-Ara	15.0965	15.6764	15.7479	25.6617	25.4388	25.6351	25.5785	3.17639	3.00065	2.97898	1501.03	1001.51	952.75	1151.76	303.452	0.0878786	1.30324	0.869545	0.827212	0.263468		D-Ara	0.0878786	0.263468
SPG	14.9257	14.8291	14.8209	22.4149	22.6943	21.9336	22.3476	2.24906	2.27834	2.28083	177.442	189.817	190.912	186.057	7.48081	0.014196	0.953697	1.02021	1.02609	0.0402071		SPG	0.014196	0.0402071

## Sheet: 2023_06_30
	ABC2			rpoB			AVE rpoB	Y=(CTrpoB-CTxxx)/3.3			10Y			AVE	SD	AVE2				SD2			ABC2
Glc	26.9288	26.9292	26.8143	24.7326	24.8257	24.868	24.8087	-0.642435	-0.642555	-0.607742	0.227806	0.227743	0.24675	0.2341	0.0109559	1	0.973115	0.972845	1.05404	0.0468		Glc	1	0.0468
D-Ara	21.6824	21.8411	21.7185	24.884	24.9345	24.9007	24.9064	0.976981	0.928879	0.966028	9.48376	8.48944	9.24757	9.07359	0.519491	38.7595	1.0452	0.935621	1.01917	0.0572531		D-Ara	38.7595	0.0572531
SPG	19.4538	19.5273	19.3716	21.7578	21.9197	21.7404	21.8059	0.712777	0.690483	0.737686	5.16151	4.90324	5.46621	5.17699	0.281802	22.1144	0.56885	0.540386	0.60243	0.0310573		SPG	22.1144	0.0310573
	Endo11			rpoB			AVE rpoB	Y=(CTrpoB-CTxxx)/3.3			10Y			AVE	SD	AVE2				SD2			Endo11
Glc	30.7279	30.9171	30.8071	24.7326	24.8257	24.868	24.8087	-1.79369	-1.85102	-1.81769	0.016081	0.0140922	0.0152164	0.0151299	0.00099723	1	1.06287	0.931416	1.00572	0.0659114		Glc	1	0.0659114
D-Ara	27.5366	27.3473	27.4421	24.884	24.9345	24.9007	24.9064	-0.797035	-0.739677	-0.768398	0.159575	0.182105	0.170452	0.170711	0.0112673	11.283	0.934769	1.06675	0.998483	0.0660025		D-Ara	11.283	0.0660025
SPG	22.6661	22.6881	22.605	21.7578	21.9197	21.7404	21.8059	-0.260666	-0.267335	-0.242155	0.548699	0.540337	0.572591	0.553876	0.0167386	36.6081	3.2142	3.16522	3.35416	0.0980524		SPG	36.6081	0.0980524
	Endo22			rpoB			AVE rpoB	Y=(CTrpoB-CTxxx)/3.3			10Y			AVE	SD	AVE2				SD2			Endo22
Glc	27.0078	26.9203	26.873	24.7326	24.8257	24.868	24.8087	-0.666388	-0.639858	-0.625547	0.215582	0.229162	0.236839	0.227194	0.0107643	1	0.948888	1.00866	1.04245	0.0473793		Glc	1	0.0473793
D-Ara	21.6115	21.7434	21.7275	24.884	24.9345	24.9007	24.9064	0.998441	0.958495	0.963306	9.96416	9.08857	9.1898	9.41417	0.47898	41.4367	1.05842	0.965413	0.976166	0.0508786		D-Ara	41.4367	0.0508786
SPG	19.9338	19.8519	19.8826	21.7578	21.9197	21.7404	21.8059	0.567296	0.592117	0.582827	3.69229	3.90946	3.82672	3.86809	0.109606	17.0255	0.392206	0.415274	0.406485	0.0116426		SPG	17.0255	0.0116426
	Exo12			rpoB			AVE rpoB	Y=(CTrpoB-CTxxx)/3.3			10Y			AVE	SD	AVE2				SD2			Exo12
Glc	28.5501	28.4426	28.4781	24.7326	24.8257	24.868	24.8087	-1.13374	-1.10117	-1.11193	0.0734959	0.0792197	0.0772814	0.0766657	0.00291114	1	0.958655	1.03331	1.00803	0.0379719		Glc	1	0.0379719
D-Ara	26.8483	26.7947	26.7818	24.884	24.9345	24.9007	24.9064	-0.588441	-0.572203	-0.568303	0.257964	0.267792	0.270207	0.265321	0.00648491	3.46075	0.972271	1.00931	1.01842	0.0244417		D-Ara	3.46075	0.0244417
SPG	22.8268	22.9369	22.9498	21.7578	21.9197	21.7404	21.8059	-0.309367	-0.342716	-0.346639	0.490493	0.454238	0.450154	0.464962	0.0222049	6.0648	1.84868	1.71203	1.69664	0.0836907		SPG	6.0648	0.0836907
	Exo22			rpoB			AVE rpoB	Y=(CTrpoB-CTxxx)/3.3			10Y			AVE	SD	AVE2				SD2			Exo22
Glc	28.9643	28.9054	28.9308	24.7326	24.8257	24.868	24.8087	-1.25926	-1.24141	-1.24912	0.0550472	0.0573572	0.0563476	0.0562507	0.00115801	1	0.978606	1.01967	1.00172	0.0205866		Glc	1	0.0205866
D-Ara	24.5034	24.222	24.3117	24.884	24.9345	24.9007	24.9064	0.122131	0.207388	0.180207	1.32474	1.61209	1.51428	1.4837	0.146092	26.3766	0.892862	1.08653	1.02061	0.0984645		D-Ara	26.3766	0.0984645
SPG	21.7434	21.8698	21.7014	21.7578	21.9197	21.7404	21.8059	0.018949	-0.0193442	0.031663	1.0446	0.956436	1.07563	1.02555	0.0618369	18.2319	0.704048	0.644627	0.724963	0.0416774		SPG	18.2319	0.0416774
	DUF21			rpoB			AVE rpoB	Y=(CTrpoB-CTxxx)/3.3			10Y			AVE	SD	AVE2				SD2			DUF21
Glc	29.6885	29.8298	29.8871	24.7326	24.8257	24.868	24.8087	-1.47871	-1.52154	-1.5389	0.0332117	0.0300926	0.0289132	0.0307392	0.00222101	1	1.08044	0.978966	0.940598	0.0722533		Glc	1	0.0722533
D-Ara	23.9615	23.86	23.7884	24.884	24.9345	24.9007	24.9064	0.286344	0.317087	0.338798	1.9335	2.07533	2.18172	2.06351	0.124531	67.1298	0.936992	1.00573	1.05728	0.0603491		D-Ara	67.1298	0.0603491
SPG	20.9329	20.8491	20.8625	21.7578	21.9197	21.7404	21.8059	0.264552	0.289957	0.285889	1.83887	1.94965	1.93148	1.90667	0.0594104	62.0273	0.891137	0.944821	0.936013	0.0287909		SPG	62.0273	0.0287909
				0	0	0
	DUF12			rpoB			AVE rpoB	Y=(CTrpoB-CTxxx)/3.3			10Y			AVE	SD	AVE2				SD2			DUF12
Glc	30.5948	30.7908	31.4501	24.7326	24.8257	24.868	24.8087	-1.75336	-1.81275	-2.01252	0.0176458	0.0153903	0.00971573	0.0142506	0.00408602	1	1.23825	1.07997	0.681777	0.286726		Glc	1	0.286726
D-Ara	28.6366	28.7499	28.8773	24.884	24.9345	24.9007	24.9064	-1.13035	-1.16471	-1.20329	0.0740712	0.0684367	0.0626195	0.0683758	0.0057261	4.7981	1.0833	1.00089	0.915813	0.0837446		D-Ara	4.7981	0.0837446
SPG	25.9575	26.6798	25.8697	21.7578	21.9197	21.7404	21.8059	-1.25806	-1.47693	-1.23145	0.0552003	0.0333483	0.0586887	0.0490791	0.0137345	3.444	1.12472	0.67948	1.1958	0.279844		SPG	3.444	0.279844
				0	0	0
	16S2			rpoB			AVE rpoB	Y=(CTrpoB-CTxxx)/3.3			10Y			AVE	SD	AVE2				SD2			16S2
Glc	11.5639	11.6703	11.6987	24.7326	24.8257	24.868	24.8087	4.01359	3.98134	3.97274	10318	9579.35	9391.58	9762.96	489.72	1	1.05685	0.981193	0.96196	0.050161		Glc	1	0.050161
D-Ara	15.8174	15.1754	15.1996	24.884	24.9345	24.9007	24.9064	2.75425	2.94877	2.94144	567.867	888.735	873.855	776.819	181.111	0.0795679	4.5482	1.14407	1.12491	1.97093		D-Ara	0.0795679	1.97093
SPG	14.9174	14.9491	14.8011	21.7578	21.9197	21.7404	21.8059	2.08743	2.07782	2.12268	122.301	119.623	132.642	124.855	6.87479	0.0127887	0.979542	0.958095	1.06236	0.055062		SPG	0.0127887	0.055062
	DUF11			rpoB			AVE rpoB	Y=(CTrpoB-CTxxx)/3.3			10Y			AVE	SD	AVE2				SD2			DUF11
Glc	33.8649	32.9607	33.0694	23.9477	23.9461	23.9403	23.9447	-3.00614	-2.73213	-2.76507	0.000986	0.001853	0.00171762	0.00151885	0.000466427	1	0.649154	1.21998	1.13086	0.307092		Glc	1	0.307092
D-Ara	28.7317	29.0201	29.0797	22.9436	24.1795	24.1063	23.5615	-1.56671	-1.65411	-1.67216	0.02712	0.022176	0.0212737	0.0246484	0.00314743	16.2283	1.10029	0.899713	0.86309	0.127693		D-Ara	16.2283	0.127693
SPG	23.9501	23.907	24.0147	20.8007	21.3796	20.4824	20.8876	-0.92804	-0.91497	-0.94762	0.118022	0.121626	0.112819	0.117489	0.00442771	77.3537	1.00454	1.03521	0.960249	0.037686		SPG	77.3537	0.037686

## Sheet: 2023_06_29
	ABC2			rpoB			AVE rpoB	Y=(CTrpoB-CTxxx)/3.3			10Y			AVE	SD	AVE2				SD2			ABC2
Glc	26.9404	26.9604	26.9294	24.7022	24.7144	24.8313	24.7493	-0.663976	-0.670017	-0.660626	0.216782	0.213788	0.218461	0.216344	0.00236743	1	1.00203	0.988185	1.00979	0.0109429		Glc	1	0.0109429
D-Ara	21.7192	21.6758	21.7246	24.9084	24.7715	24.932	24.8706	0.954996	0.96813	0.953333	9.01563	9.29245	8.98117	9.09642	0.170643	42.0461	0.991119	1.02155	0.98733	0.0187594		D-Ara	42.0461	0.0187594
SPG	19.4325	19.4802	19.3259	21.7392	21.8857	21.7303	21.7851	0.712888	0.698455	0.745193	5.16283	4.99408	5.56152	5.23948	0.291381	24.2183	0.567568	0.549016	0.611397	0.0320325		SPG	24.2183	0.0320325
	Endo11			rpoB			AVE rpoB	Y=(CTrpoB-CTxxx)/3.3			10Y			AVE	SD	AVE2				SD2			Endo11
Glc	30.9698	30.6966	30.9139	24.7022	24.7144	24.8313	24.7493	-1.885	-1.80221	-1.86804	0.0130318	0.0157684	0.0135506	0.0141169	0.00145354	1	0.923134	1.11698	0.959881	0.102964		Glc	1	0.102964
D-Ara	27.4912	27.4661	27.4729	24.9084	24.7715	24.932	24.8706	-0.794118	-0.786489	-0.788548	0.16065	0.163498	0.162724	0.162291	0.00147225	11.4962	0.989893	1.00744	1.00267	0.00907169		D-Ara	11.4962	0.00907169
SPG	22.7913	22.8464	22.7393	21.7392	21.8857	21.7303	21.7851	-0.304915	-0.321621	-0.289166	0.495547	0.476847	0.513847	0.495414	0.0185005	35.0936	3.05346	2.93823	3.16622	0.113996		SPG	35.0936	0.113996
	Endo22			rpoB			AVE rpoB	Y=(CTrpoB-CTxxx)/3.3			10Y			AVE	SD	AVE2				SD2			Endo22
Glc	26.9212	26.9156	26.6823	24.7022	24.7144	24.8313	24.7493	-0.658132	-0.656457	-0.585744	0.219719	0.220568	0.259571	0.233286	0.0227674	1	0.941844	0.945483	1.11267	0.0975944		Glc	1	0.0975944
D-Ara	21.5979	21.3913	21.6507	24.9084	24.7715	24.932	24.8706	0.991748	1.05435	0.975755	9.81178	11.333	9.45704	10.2006	0.9966	43.7258	0.961882	1.11101	0.927105	0.0977		D-Ara	43.7258	0.0977
SPG	19.6578	19.8889	19.7904	21.7392	21.8857	21.7303	21.7851	0.644635	0.574602	0.604451	4.412	3.75493	4.02208	3.88851	0.330439	16.6684	0.432523	0.368108	0.394298	0.032394		SPG	16.6684	0.032394
	Exo12			rpoB			AVE rpoB	Y=(CTrpoB-CTxxx)/3.3			10Y			AVE	SD	AVE2				SD2			Exo12
Glc	28.4135	28.3435	28.5314	24.7022	24.7144	24.8313	24.7493	-1.11037	-1.08915	-1.1461	0.0775589	0.0814419	0.0714337	0.0768115	0.00504579	1	1.00973	1.06028	0.929987	0.0656906		Glc	1	0.0656906
D-Ara	26.6852	26.7662	26.9757	24.9084	24.7715	24.932	24.8706	-0.549877	-0.574402	-0.637885	0.281918	0.266439	0.230205	0.259521	0.0265416	3.37867	1.0863	1.02666	0.887039	0.102272		D-Ara	3.37867	0.102272
SPG	22.9522	22.983	22.9372	21.7392	21.8857	21.7303	21.7851	-0.353683	-0.363022	-0.349138	0.442911	0.433489	0.447571	0.441324	0.00717423	5.74554	1.70665	1.67034	1.72461	0.0276441		SPG	5.74554	0.0276441
	Exo22			rpoB			AVE rpoB	Y=(CTrpoB-CTxxx)/3.3			10Y			AVE	SD	AVE2				SD2			Exo22
Glc	27.9405	28.031	28.681	24.7022	24.7144	24.8313	24.7493	-0.967023	-0.994445	-1.19142	0.107889	0.101287	0.0643548	0.0911771	0.0234621	1	1.18329	1.11089	0.705822	0.257325		Glc	1	0.257325
D-Ara	23.8174	23.7742	23.8595	24.9084	24.7715	24.932	24.8706	0.319161	0.332253	0.306423	2.08526	2.14908	2.02499	2.08645	0.0620545	22.8834	0.999433	1.03002	0.970546	0.0297417		D-Ara	22.8834	0.0297417
SPG	21.004	21.324	21.0957	21.7392	21.8857	21.7303	21.7851	0.23668	0.13973	0.208907	1.72457	1.37953	1.61773	1.57394	0.176638	17.2625	0.826557	0.661186	0.775354	0.0846599		SPG	17.2625	0.0846599
	DUF11			rpoB			AVE rpoB	Y=(CTrpoB-CTxxx)/3.3			10Y			AVE	SD	AVE2				SD2			DUF11
Glc	32.2029	32.2778	32.0905	24.7022	24.7144	24.8313	24.7493	-2.25867	-2.28136	-2.22459	0.00551232	0.0052317	0.00596227	0.00556876	0.000368539	1	0.989865	0.939473	1.07066	0.0661796		Glc	1	0.0661796
D-Ara	28.9229	24.9118	29.3913	24.9084	24.7715	24.932	24.8706	-1.22797	-0.0124619	-1.36989	0.0591605	0.971713	0.0426683	0.357847	0.531687	64.2598	0.165323	2.71544	0.119236	1.48579		D-Ara	64.2598	1.48579
SPG	23.912	24.0752	23.9903	21.7392	21.8857	21.7303	21.7851	-0.644537	-0.693983	-0.668261	0.226706	0.20231	0.214654	0.214557	0.0121985	38.5286	0.633528	0.565352	0.599849	0.0340886		SPG	38.5286	0.0340886
	DUF21			rpoB			AVE rpoB	Y=(CTrpoB-CTxxx)/3.3			10Y			AVE	SD	AVE2				SD2			DUF21
Glc	29.9276	29.9817	29.7148	24.7022	24.7144	24.8313	24.7493	-1.56918	-1.58556	-1.50468	0.0269663	0.0259682	0.031284	0.0280728	0.00282539	1	0.960582	0.92503	1.11439	0.100645		Glc	1	0.100645
D-Ara	23.6925	23.7906	23.8334	24.9084	24.7715	24.932	24.8706	0.357	0.327285	0.314303	2.2751	2.12464	2.06207	2.15393	0.109494	76.7266	1.05625	0.986399	0.957349	0.0508345		D-Ara	76.7266	0.0508345
SPG	20.7729	20.8699	20.7756	21.7392	21.8857	21.7303	21.7851	0.306708	0.277328	0.305904	2.02632	1.89377	2.02257	1.98089	0.0754659	70.5624	0.940753	0.879217	0.939013	0.0350363		SPG	70.5624	0.0350363
	DUF13			rpoB			AVE rpoB	Y=(CTrpoB-CTxxx)/3.3			10Y			AVE	SD	AVE2				SD2			DUF13
Glc	32.9518	28.6289	32.6296	24.7022	24.7144	24.8313	24.7493	-2.4856	-1.17562	-2.38797	0.00326892	0.0667389	0.00409287	0.0247002	0.0364089	1	0.132344	2.70195	0.165702	1.47403		Glc	1	1.47403
D-Ara	27.3788	27.0491	27.1657	24.9084	24.7715	24.932	24.8706	-0.760037	-0.660151	-0.695482	0.173765	0.2187	0.201613	0.198026	0.0226813	8.01718	0.877486	1.1044	1.01811	0.114537		D-Ara	8.01718	0.114537
SPG	23.7318	23.6576	23.6621	21.7392	21.8857	21.7303	21.7851	-0.58993	-0.567424	-0.568811	0.257081	0.270755	0.269891	0.265909	0.00765768	10.7654	0.9668	1.01822	1.01498	0.0287981		SPG	10.7654	0.0287981
	DUF14			rpoB			AVE rpoB	Y=(CTrpoB-CTxxx)/3.3			10Y			AVE	SD	AVE2				SD2			DUF14
Glc	33.5332	31.9659	33.3294	24.7022	24.7144	24.8313	24.7493	-2.66178	-2.18685	-2.60002	0.0021788	0.00650349	0.00251179	0.00373136	0.0024065	1	0.583915	1.74293	0.673158	0.644939		Glc	1	0.644939
D-Ara	23.302	23.2412	25.9548	24.9084	24.7715	24.932	24.8706	0.475342	0.493764	-0.32854	2.98774	3.1172	0.46931	2.19141	1.49279	587.297	1.10524	1.42246	0.214158	0.626451		D-Ara	587.297	0.626451
SPG	20.2828	20.1878	20.6491	21.7392	21.8857	21.7303	21.7851	0.455217	0.484033	0.344226	2.85245	3.04813	2.20915	2.70324	0.438936	724.466	1.05519	1.12758	0.817224	0.162374		SPG	724.466	0.162374
